# Supplementary material for: Streptomyces flavusporus sp. nov., a Novel Actinomycete Isolated from Naidong, Xizang (Tibet), China
Source: Microorganisms. 2025 Apr 27;13(5):1001. doi: 10.3390/microorganisms13051001 (PMC12113709; doi:10.3390/microorganisms13051001)
Supplement: Supplementary file 1 [file microorganisms-13-01001-s001.zip]

Archive with 1 entries (1 files):
- microorganisms-3534452-supplementary.pdf
